# Supplementary material for: Intralymphatic Immunotherapy with Ultrasound Guidance Seems to Be Associated with Improved Clinical Effect in Canine Atopic Dermatitis—A Retrospective Study of 109 Cases
Source: Animals (Basel). 2024 Oct 11;14(20):2921. doi: 10.3390/ani14202921 (PMC11503735; doi:10.3390/ani14202921)
Supplement: Supplementary file 1 [file animals-14-02921-s001.zip]

Archive with 1 entries (1 files):
- animals-3127699-supplementary.pdf
